# Supplementary material for: Diversity Distribution, Driving Factors and Assembly Mechanisms of Free-Living and Particle-Associated Bacterial Communities at a Subtropical Marginal Sea
Source: Microorganisms. 2021 Nov 27;9(12):2445. doi: 10.3390/microorganisms9122445 (PMC8704526; doi:10.3390/microorganisms9122445)
Supplement: Supplementary file 1 [file microorganisms-09-02445-s001.zip]

Archive with 3 entries (2 files):
- microorganisms-1467569-supplementary/
- microorganisms-1467569-supplementary/SourceData.xlsx
- microorganisms-1467569-supplementary/Supplementary Materials-revisions.pdf
