# Supplementary material for: Diversity Distribution, Driving Factors and Assembly Mechanisms of Free-Living and Particle-Associated Bacterial Communities at a Subtropical Marginal Sea
Source: Microorganisms. 2021 Nov 27;9(12):2445. doi: 10.3390/microorganisms9122445 (PMC8704526; doi:10.3390/microorganisms9122445)
Supplement: Supplementary file 1 [file microorganisms-09-02445-s001.zip › microorganisms-1467569-supplementary/SourceData.xlsx]

## Sheet: Fig7
Fig.7
					Fig.7a	Fig.7b
	Abbr.	Full name			Relative importance (estimated by iCAMP)				Process	Group	Relative importance (estimated by iCAMP)		Standard deviation		Cohen's d (FL - PA)	Effect size level	P value (bootstrapping)	sig.
	HoS	Homogeneous selection		Process	FL	PA					FL	PA	FL	PA
	HeS	Heterogeneous selection		HeS	0.00450407	0.00317037		Fig.7c	HoS	SHS	0.288999	0.148011	0.0449064	0.0305098	3.67366	L	0.00611901	***
	HD	Homogenizing dispersal		HoS	0.336106	0.136324				SHD	0.307344	0.156694	0.0474582	0.0257466	3.94358	L	0	***
	DL	Dispersal limitation		DL	0.12676	0.217156				SLS	0.396123	0.135479	0.0735002	0.0242424	4.76269	L	0.0138677	**
	DR	Drift		HD	0.0417267	0.0276063				SLD	0.375982	0.111761	0.0591961	0.0255582	5.79297	L	0	***
				DR	0.490903	0.615744				SLB	0.30787	0.130184	0.0349375	0.0264628	5.73485	L	0	**
								Fig.7d	DL	SHS	0.174896	0.258237	0.0465218	0.0531708	-1.66725	L	0.112868
										SHD	0.178225	0.224453	0.0496759	0.0748739	-0.72843	M	0.288421
										SLS	0.0368395	0.277297	0.0198265	0.0478604	-6.56207	L	0	***
										SLD	0.0848452	0.200035	0.0217749	0.0537448	-2.81104	L	0.0329964	**
										SLB	0.158558	0.125099	0.0354619	0.0357847	0.939683	L	0.259475
								Fig.7e	DR	SHS	0.470884	0.584765	0.0538103	0.0639138	-1.92834	L	0.0962163	*
										SHD	0.454025	0.578749	0.0525697	0.0610526	-2.18739	L	0.0706336	*
										SLS	0.518792	0.543059	0.0629412	0.0555285	-0.409674	S	0.3861
										SLD	0.512999	0.647678	0.0845019	0.0742486	-1.69398	L	0.10666
										SLB	0.498764	0.72611	0.0582171	0.0262227	-5.03641	L	0	***
															***p < 0.01; **p < 0.05; *p < 0.1
							Fig.7f
							Method	Stochasticity		Standard deviation		Cohen's d (PA - FL)	Effect size level	P value (bootstrapping)	sig.
								FL	PA	FL	PA
							iCAMP	0.660246	0.860382	0.0464247	0.0158893	5.77234	L	1.68e-05	***

## Sheet: FigS6
Supplementary Figure S6
					Supplementary Figure S5
				No.	Phylum/class or top bin name	Mean Relative Abundance		Relative contribution to HoS		Relative contribution to DL		Relative contribution to DR
	Abbr.	Full name				FL	PA	FL	PA	FL	PA	FL	PA
	HoS	Homogeneous selection		1	Actinobacteriota:Others	0.00267778	0.01032	2.19711e-05	0.0117707	0	0.0268221	0.00509539	0.00337076
	HeS	Heterogeneous selection		2	Bacteroidota	0.114017	0.118467	0.0395576	0.0673293	0.2118	0.196792	0.126304	0.0975265
	HD	Homogenizing dispersal		3	Bdellovibrionota	0.0103778	0.0205156	0.00081996	0.00212115	0.00310864	0.0390449	0.0223159	0.0169584
	DL	Dispersal limitation		4	Chloroflexi	0.000938889	0.000115556	0.000642434	0	0.00180735	0	0.00025982	0.000194162
	DR	Drift		5	Desulfobacterota	0.00671111	0.0112267	0.0013666	0.00592696	0.00424563	0.0138101	0.0125201	0.0115209
				6	Firmicutes	0.00310556	0.0164356	0.0026708	0.0102802	0.00141433	0.0412377	0.00449286	0.00640236
				7	Marinimicrobia_(SAR406_clade)	0.0295167	0.00210667	0.000239045	0.000489047	0.113185	0.000690067	0.00852668	0.00255366
				8	Myxococcota	0.00271667	0.00696	0.00298103	0.00539411	0.00212939	0.0191855	0.00263581	0.00196651
				9	Nitrospinota	0.00207222	0.000817778	0	0.000310946	0.00832564	0.00248818	0.000524515	0.000246436
				10	Planctomycetota	0.0058	0.0282756	0.00122686	0.0130145	0.000709796	0.0702329	0.0120673	0.0145873
				11	SAR324_clade(Marine_group_B)	0.0263167	0.00436	0.0373526	0.00372114	0.0157246	0	0.0243081	0.00601871
				12	Verrucomicrobiota	0.00369444	0.00786222	0.00174099	0.00784811	0.0031323	0.0180811	0.00574808	0.0037986
				13	Alphaproteobacteria:Others	0.107944	0.145542	0.103215	0.185292	0.122638	0.132551	0.0953308	0.146157
				14	Gammaproteobacteria:Others	0.204794	0.190898	0.179194	0.303205	0.335319	0.27286	0.157226	0.129977
				15	Cyanobacteria:Bin6	0.138	0.0616444	0.352557	0.154826	0.0534582	0.0603123	0.0199086	0.0400341
				16	Gammaproteobacteria:Bin91	0.11405	0.263036	0	0.0158232	0	0.0315877	0.270883	0.424014
				17	Alphaproteobacteria:Bin69	0.0579722	0.00756889	0.0903652	0.000475908	0.0183298	0	0.0559824	0.00856646
				18	Actinobacteriota:Bin30	0.04985	0.00515111	0.0891278	0.00497368	0.056091	0	0.0165212	0.00498567
				19	Alphaproteobacteria:Bin63	0.0485278	0.0611911	0.0308483	0.176009	0.00661688	0.0280316	0.0750552	0.0512261
				20	Others	0.0709167	0.0375067	0.0660723	0.0311895	0.0419634	0.0462731	0.0842944	0.029895
			Phylum/class or top bin name		Actinobacteriota:Others	Bacteroidota	Bdellovibrionota	Chloroflexi	Desulfobacterota	Firmicutes	Marinimicrobia_(SAR406_clade)	Myxococcota	Nitrospinota	Planctomycetota
			Mean Relative Abundance	FL	0.00267778	0.114017	0.0103778	0.000938889	0.00671111	0.00310556	0.0295167	0.00271667	0.00207222	0.0058
				PA	0.01032	0.118467	0.0205156	0.000115556	0.0112267	0.0164356	0.00210667	0.00696	0.000817778	0.0282756
			Relative contribution to HoS	FL	2.19711e-05	0.0395576	0.00081996	0.000642434	0.0013666	0.0026708	0.000239045	0.00298103	0	0.00122686
				PA	0.0117707	0.0673293	0.00212115	0	0.00592696	0.0102802	0.000489047	0.00539411	0.000310946	0.0130145
			Relative contribution to DL	FL	0	0.2118	0.00310864	0.00180735	0.00424563	0.00141433	0.113185	0.00212939	0.00832564	0.000709796
				PA	0.0268221	0.196792	0.0390449	0	0.0138101	0.0412377	0.000690067	0.0191855	0.00248818	0.0702329
			Relative contribution to DR	FL	0.00509539	0.126304	0.0223159	0.00025982	0.0125201	0.00449286	0.00852668	0.00263581	0.000524515	0.0120673
				PA	0.00337076	0.0975265	0.0169584	0.000194162	0.0115209	0.00640236	0.00255366	0.00196651	0.000246436	0.0145873
